# Supplementary material for: Efficient Doxorubicin Loading to Isolated Dexosomes of Immature JAWSII Cells: Formulated and Characterized as the Bionanomaterial
Source: Materials (Basel). 2020 Jul 27;13(15):3344. doi: 10.3390/ma13153344 (PMC7435586; doi:10.3390/ma13153344)
Supplement: Supplementary file 1 [file materials-13-03344-s001.zip]

Archive with 3 entries (3 files):
- materials-856243-supplementary.docx
- VideoS1.mp4
- VideoS2.mp4
